# Supplementary material for: Intestinal Microbiota of Fattening Pigs Offered Non-Fermented and Fermented Liquid Feed with and without the Supplementation of Non-Fermented Coarse Cereals
Source: Microorganisms. 2020 Apr 27;8(5):638. doi: 10.3390/microorganisms8050638 (PMC7284762; doi:10.3390/microorganisms8050638)
Supplement: Supplementary file 1 [file microorganisms-08-00638-s001.zip]

Archive with 2 entries (2 files):
- Supplementary Tabl S1.xlsx
- Supplementary Table S2.xlsx
