# Supplementary material for: Intestinal Microbiota of Fattening Pigs Offered Non-Fermented and Fermented Liquid Feed with and without the Supplementation of Non-Fermented Coarse Cereals
Source: Microorganisms. 2020 Apr 27;8(5):638. doi: 10.3390/microorganisms8050638 (PMC7284762; doi:10.3390/microorganisms8050638)
Supplement: Supplementary file 1 [file microorganisms-08-00638-s001.zip › Supplementary Tabl S1.xlsx]

## Sheet: comp
Sampling point	Small intestine			Colon
Experiment 1	Family	BH-adjusted p-value		Family	BH-adjusted p-value
	Lactobacillaceae	0.01247165		Ruminococcaceae	0.05357143
	Bradyrhizobiaceae	0.01247165		Veillonellaceae	0.05357143
	Streptococcaceae	0.01247165		Prevotellaceae	0.05357143
	Holosporaceae	0.01247165		Acidaminococcaceae	0.05357143
	Veillonellaceae	0.01247165		Lactobacillaceae	0.28571429
	Rhodospirillales Incertae Sedis	0.01247165		Spirochaetaceae	0.35714286
	Prevotellaceae	0.01247165		Lachnospiraceae	0.54081633
	Bacteroidales S24-7 group	0.09821429		Bacteroidales S24-7 group	0.68750000
	Leuconostocaceae	0.65961199		Peptostreptococcaceae	0.80952381
	Pasteurellaceae	0.79444444
	Enterobacteriaceae	0.92857143
Experiment 2	Family	BH-adjusted p-value		Family	BH-adjusted p-value
	Lactobacillaceae	0.01322751		Veillonellaceae	0.047619048
	Comamonadaceae	0.01322751		Lactobacillaceae	0.047619048
	Bradyrhizobiaceae	0.01322751		Erysipelotrichaceae	0.047619048
	Rhodospirillales Incertae Sedis	0.01322751		Ruminococcaceae	0.232142857
	Holosporaceae	0.01322751		Prevotellaceae	0.300000000
	Leuconostocaceae	0.01322751		Peptostreptococcaceae	0.452380952
	Ruminococcaceae	0.01322751		Lachnospiraceae	0.581632653
	Prevotellaceae	0.01322751		Acidaminococcaceae	0.678571429
	Lachnospiraceae	0.01322751		Bacteroidales S24-7 group	0.849206349
	Enterobacteriaceae	0.06493507
	Pasteurellaceae	0.06493507
	Clostridiaceae 1	0.20833333
	Veillonellaceae	1
	Leptotrichiaceae	1
	Cytophagaceae	1
