# Supplementary material for: Intestinal Microbiota of Fattening Pigs Offered Non-Fermented and Fermented Liquid Feed with and without the Supplementation of Non-Fermented Coarse Cereals
Source: Microorganisms. 2020 Apr 27;8(5):638. doi: 10.3390/microorganisms8050638 (PMC7284762; doi:10.3390/microorganisms8050638)
Supplement: Supplementary file 1 [file microorganisms-08-00638-s001.zip › Supplementary Table S2.xlsx]

## Sheet: Log2
Experiment 1	log2FoldChange	pvalue	padj	OTU_ID	Phylum	Class	Order	Family	Genus
Small Intestine	-5.98804884437184	4.49962413490418e-12	1.79085040569187e-09	OTU_18	Firmicutes	Bacilli	Lactobacillales	Lactobacillaceae	Lactobacillus
	-6.17431035844312	3.25533098296726e-07	6.47810865610486e-05	OTU_1	Firmicutes	Bacilli	Lactobacillales	Lactobacillaceae	Lactobacillus
	-6.63153503847759	3.29658736837198e-05	0.00424517027503019	OTU_181	Firmicutes	Bacilli	Lactobacillales	Lactobacillaceae	Lactobacillus
	6.9022724906049	4.66640764709304e-05	0.00424517027503019	OTU_157	Firmicutes	Bacilli	Lactobacillales	Leuconostocaceae	Leuconostoc
	6.20258785208639	5.33312848621883e-05	0.00424517027503019	OTU_433	Firmicutes	Bacilli	Lactobacillales	Streptococcaceae	Streptococcus
	-4.67038769232721	0.000123391283862891	0.00818495516290509	OTU_72	Firmicutes	Bacilli	Lactobacillales	Lactobacillaceae	Lactobacillus
Experiment 2
Small Intestine	-6.81334190977154	1.22259214660066e-16	4.59694647121847e-14	OTU_18	Firmicutes	Bacilli	Lactobacillales	Lactobacillaceae	Lactobacillus
	-8.34405081799906	1.37264989682193e-13	2.58058180602522e-11	OTU_14	Firmicutes	Bacilli	Lactobacillales	Lactobacillaceae	Lactobacillus
	-4.70595172267765	1.67139245185137e-12	2.09481187298705e-10	OTU_72	Firmicutes	Bacilli	Lactobacillales	Lactobacillaceae	Lactobacillus
	-7.07217098588062	2.12613605832744e-07	1.99856789482779e-05	OTU_181	Firmicutes	Bacilli	Lactobacillales	Lactobacillaceae	Lactobacillus
	-9.05045025568965	2.24575111980906e-06	0.000168880484209642	OTU_160	Actinobacteria	Actinobacteria	Bifidobacteriales	Bifidobacteriaceae	Bifidobacterium
	6.2661755530291	4.58905089407659e-05	0.00287580522695466	OTU_157	Firmicutes	Bacilli	Lactobacillales	Leuconostocaceae	Leuconostoc
	-3.72205461358429	0.00016198438820445	0.00870087570926759	OTU_38	Firmicutes	Bacilli	Lactobacillales	Leuconostocaceae	Weissella
Experiment 1
Colon	-10.4333209554488	6.59514769334772e-16	2.05768608032449e-13	OTU_35	Bacteroidetes	Bacteroidia	Bacteroidales	Bacteroidales S24-7 group	Ambiguous_taxa
	-9.31422861315424	1.54164466045061e-10	2.40496567030295e-08	OTU_667	Firmicutes	Clostridia	Clostridiales	Ruminococcaceae	Ruminococcaceae UCG-005
	-11.9159453522772	8.42076497437089e-10	6.56819668000929e-08	OTU_53	Bacteroidetes	Bacteroidia	Bacteroidales	Prevotellaceae	Alloprevotella
	11.0658576359083	6.90407083379602e-10	6.56819668000929e-08	OTU_28	Bacteroidetes	Bacteroidia	Bacteroidales	Prevotellaceae	Prevotella 7
	6.24975361016429	1.4338395291708e-09	8.94715866202581e-08	OTU_10	Bacteroidetes	Bacteroidia	Bacteroidales	Prevotellaceae	Prevotella 7
	6.67241782980563	1.75574253562835e-09	9.12986118526742e-08	OTU_103	Firmicutes	Bacilli	Lactobacillales	Streptococcaceae	Streptococcus
	-9.54447824195508	5.91507868442506e-09	2.63643507077231e-07	OTU_156	Bacteroidetes	Bacteroidia	Bacteroidales	Prevotellaceae	Alloprevotella
	8.92712113631016	8.74777105167278e-09	3.41163071015238e-07	OTU_179	Firmicutes	Negativicutes	Selenomonadales	Veillonellaceae	Selenomonas 3
	-8.41642147296597	3.91382144188462e-08	1.35679143318667e-06	OTU_183	Firmicutes	Clostridia	Clostridiales	Lachnospiraceae	Anaerostipes
	-7.25474660306829	5.74951215891153e-08	1.63238142256841e-06	OTU_79	Firmicutes	Clostridia	Clostridiales	Ruminococcaceae	Ruminococcaceae UCG-005
	-3.49134305370112	5.88420467122988e-08	1.63238142256841e-06	OTU_11	Firmicutes	Clostridia	Clostridiales	Ruminococcaceae	Ruminococcaceae UCG-005
	-5.1418028157428	6.27839008680158e-08	1.63238142256841e-06	OTU_1445	Firmicutes	Clostridia	Clostridiales	Lachnospiraceae	Lachnospira
	-4.79861025071868	1.18301199824087e-07	2.83922879577808e-06	OTU_8	Bacteroidetes	Bacteroidia	Bacteroidales	Prevotellaceae	Prevotellaceae UCG-003
	5.00957351582318	3.56941879757377e-07	7.95470474887868e-06	OTU_66	Firmicutes	Negativicutes	Selenomonadales	Veillonellaceae	uncultured
	-6.02154123040397	4.05589607078042e-07	8.43626382722327e-06	OTU_87	Bacteroidetes	Bacteroidia	Bacteroidales	Bacteroidales S24-7 group	uncultured bacterium
	7.79081208241169	9.75365839542927e-07	1.90196338710871e-05	OTU_100	Firmicutes	Negativicutes	Selenomonadales	Acidaminococcaceae	Acidaminococcus
	-6.68612027066532	1.37153739925503e-06	2.5171745209857e-05	OTU_33	Firmicutes	Clostridia	Clostridiales	Ruminococcaceae	[Eubacterium] coprostanoligenes group
	-7.63897934566798	1.56335650314572e-06	2.70981793878591e-05	OTU_37	Bacteroidetes	Bacteroidia	Bacteroidales	Bacteroidales S24-7 group	Ambiguous_taxa
	-5.81732903522261	5.16501770080153e-06	8.48150275078987e-05	OTU_162	Bacteroidetes	Bacteroidia	Bacteroidales	Bacteroidales S24-7 group	uncultured bacterium
	-4.38337951848567	6.20679157142349e-06	9.68259485142064e-05	OTU_209	Firmicutes	Clostridia	Clostridiales	Ruminococcaceae	Ruminococcaceae UCG-010
	7.89916301871643	7.13034629270154e-06	0.000105936573491566	OTU_214	Actinobacteria	Coriobacteriia	Coriobacteriales	Coriobacteriaceae	Olsenella
	8.98334404333698	8.33460435508587e-06	0.000118199843581218	OTU_198	Firmicutes	Clostridia	Clostridiales	Lachnospiraceae	Roseburia
	8.48823776700478	9.56358909022976e-06	0.000129732165050073	OTU_296	Firmicutes	Clostridia	Clostridiales	Lachnospiraceae	Syntrophococcus
	3.88816501790373	1.4509394384208e-05	0.000188622126994704	OTU_1238	Bacteroidetes	Bacteroidia	Bacteroidales	Prevotellaceae	uncultured
	6.50619253142284	1.94617201628234e-05	0.000242882267632035	OTU_55	Bacteroidetes	Bacteroidia	Bacteroidales	Prevotellaceae	Prevotella 7
	4.37608379804859	2.44336646835188e-05	0.000293203976202225	OTU_249	Firmicutes	Clostridia	Clostridiales	Lachnospiraceae	Lachnospiraceae UCG-001
	-8.11891715208585	2.94141358217674e-05	0.00033989668060709	OTU_782	Bacteroidetes	Bacteroidia	Bacteroidales	Prevotellaceae	Prevotellaceae NK3B31 group
	6.37445200626306	4.55876008663958e-05	0.000507976123939838	OTU_1364	Firmicutes	Clostridia	Clostridiales	Ruminococcaceae	Ruminococcaceae UCG-014
	3.89487676654655	4.79842685832845e-05	0.000516244544758096	OTU_6	Firmicutes	Negativicutes	Selenomonadales	Veillonellaceae	Dialister
	-5.32635703165184	5.64860303087762e-05	0.000587454715211272	OTU_254	Firmicutes	Clostridia	Clostridiales	Ruminococcaceae	Ruminococcaceae UCG-005
	-5.05448341992263	7.28185464843253e-05	0.000688466257669985	OTU_1039	Firmicutes	Clostridia	Clostridiales	Ruminococcaceae	Ruminococcaceae UCG-005
	-5.36090649070843	7.16690482981747e-05	0.000688466257669985	OTU_147	Bacteroidetes	Bacteroidia	Bacteroidales	Rikenellaceae	Rikenellaceae RC9 gut group
	-8.12664543859287	7.28038679321879e-05	0.000688466257669985	OTU_108	Spirochaetae	Spirochaetes	Spirochaetales	Spirochaetaceae	Treponema 2
	-7.02305390805925	7.88535902303585e-05	0.000723597651525643	OTU_181	Firmicutes	Bacilli	Lactobacillales	Lactobacillaceae	Lactobacillus
	-7.82386279211203	9.11127436860652e-05	0.00076830205486628	OTU_226	Bacteroidetes	Bacteroidia	Bacteroidales	Prevotellaceae	Prevotellaceae NK3B31 group
	-6.43587083250765	8.99350810316742e-05	0.00076830205486628	OTU_258	Bacteroidetes	Bacteroidia	Bacteroidales	Prevotellaceae	Prevotellaceae UCG-001
	5.36258615849544	9.06492743369744e-05	0.00076830205486628	OTU_232	Firmicutes	Negativicutes	Selenomonadales	Veillonellaceae	Megasphaera
	6.3878941419894	9.37604635580078e-05	0.000769822753423643	OTU_305	Firmicutes	Clostridia	Clostridiales	Ruminococcaceae	Ruminococcaceae UCG-014
	-5.59376714690742	0.00010527722478077	0.00084221779824616	OTU_134	Bacteroidetes	Bacteroidia	Bacteroidales	Bacteroidales S24-7 group	uncultured bacterium
	-7.18308886154315	0.000130872403214077	0.00099590706836078	OTU_172	Bacteroidetes	Bacteroidia	Bacteroidales	Prevotellaceae	Prevotellaceae NK3B31 group
	-7.42776405160345	0.000130667911698318	0.00099590706836078	OTU_70	Spirochaetae	Spirochaetes	Spirochaetales	Spirochaetaceae	Treponema 2
	-3.37717720881792	0.000191471565958494	0.0014223602042631	OTU_986	Firmicutes	Clostridia	Clostridiales	Ruminococcaceae	Ruminococcaceae NK4A214 group
	-2.23728081687264	0.000211034924110161	0.00153123014703186	OTU_50	Bacteroidetes	Bacteroidia	Bacteroidales	Rikenellaceae	Rikenellaceae RC9 gut group
	-5.32650794551984	0.000258616378718177	0.00183382523091071	OTU_371	Firmicutes	Clostridia	Clostridiales	Ruminococcaceae	Ruminococcaceae UCG-009
	3.65832999852063	0.000271753301275907	0.00188415622217962	OTU_64	Firmicutes	Negativicutes	Selenomonadales	Veillonellaceae	Mitsuokella
	5.46859795200413	0.000333197253742094	0.00225994659059855	OTU_315	Firmicutes	Erysipelotrichia	Erysipelotrichales	Erysipelotrichaceae	Catenisphaera
	-6.09444024188806	0.000410562358671285	0.00272543523203066	OTU_49	Bacteroidetes	Bacteroidia	Bacteroidales	Prevotellaceae	Prevotella 1
	-4.92438904463757	0.000436405638737533	0.00283663665179397	OTU_298	Firmicutes	Clostridia	Clostridiales	Ruminococcaceae	Oscillibacter
	4.35728300159645	0.000447773676376684	0.00285073128773259	OTU_136	Firmicutes	Clostridia	Clostridiales	Ruminococcaceae	[Eubacterium] coprostanoligenes group
	-6.09734878892384	0.000465984922033211	0.00285073128773259	OTU_105	Bacteroidetes	Bacteroidia	Bacteroidales	Rikenellaceae	Rikenellaceae RC9 gut group
	-4.31778399912387	0.000457845311720758	0.00285073128773259	OTU_1142	Firmicutes	Clostridia	Clostridiales	Ruminococcaceae	Ruminococcaceae UCG-005
	3.13370958547652	0.00050655087453814	0.00303930524722884	OTU_567	Bacteroidetes	Bacteroidia	Bacteroidales	Prevotellaceae	Prevotella 9
	-5.00263067739939	0.000541129187387733	0.00318551521632024	OTU_84	Bacteroidetes	Bacteroidia	Bacteroidales	Prevotellaceae	Prevotellaceae NK3B31 group
	-4.88093728399708	0.000605566672024766	0.00349882966058754	OTU_269	Firmicutes	Clostridia	Clostridiales	Ruminococcaceae	Ruminiclostridium 9
	-5.72498651566088	0.000649388412003392	0.0036838033553647	OTU_244	Tenericutes	Mollicutes	Mollicutes RF9	uncultured bacterium	uncultured bacterium
	3.33059382974751	0.000666821001475424	0.00371514557964879	OTU_119	Bacteroidetes	Bacteroidia	Bacteroidales	Prevotellaceae	Prevotella 9
	-5.82234128362061	0.000823373663116117	0.0045068874191619	OTU_111	Firmicutes	Clostridia	Clostridiales	Lachnospiraceae	Ambiguous_taxa
	-3.48514108874998	0.00106863637252835	0.00574852669360077	OTU_195	Firmicutes	Clostridia	Clostridiales	Christensenellaceae	Christensenellaceae R-7 group
	-6.4719732333406	0.00111673338864036	0.00590543758060666	OTU_256	Bacteroidetes	Bacteroidia	Bacteroidales	Ambiguous_taxa	Ambiguous_taxa
	-3.51065348697322	0.00130618707799477	0.00679217280557279	OTU_155	Bacteroidetes	Bacteroidia	Bacteroidales	Porphyromonadaceae	Parabacteroides
	3.62588562703849	0.00148361540071359	0.00758832795119083	OTU_31	Bacteroidetes	Bacteroidia	Bacteroidales	Prevotellaceae	Ambiguous_taxa
	2.21370966610009	0.00152930379974155	0.00769585137934459	OTU_102	Firmicutes	Erysipelotrichia	Erysipelotrichales	Erysipelotrichaceae	Solobacterium
	-7.32767161684452	0.00157652661904255	0.00780756039906785	OTU_94	Bacteroidetes	Bacteroidia	Bacteroidales	Porphyromonadaceae	Parabacteroides
	4.87413036583299	0.00160812595417522	0.00783961402660419	OTU_1336	Firmicutes	Clostridia	Clostridiales	Lachnospiraceae	[Eubacterium] hallii group
	6.13505814842876	0.00181705454706616	0.00872186182591758	OTU_379	Proteobacteria	Gammaproteobacteria	Enterobacteriales	Enterobacteriaceae	Klebsiella
	-2.41056799946398	0.00185472973862721	0.0087678133098741	OTU_178	Bacteroidetes	Bacteroidia	Bacteroidales	Rikenellaceae	Rikenellaceae RC9 gut group
	2.60463375052467	0.00193713601508766	0.00902069308518431	OTU_2	Bacteroidetes	Bacteroidia	Bacteroidales	Prevotellaceae	Prevotella 9
	-2.92920569773698	0.00202468941868616	0.00928975145044239	OTU_75	Bacteroidetes	Bacteroidia	Bacteroidales	Rikenellaceae	Rikenellaceae RC9 gut group
	3.01017428766149	0.00216630614952424	0.00979547128480527	OTU_4	Firmicutes	Negativicutes	Selenomonadales	Veillonellaceae	Megasphaera
Experiment 2
Colon	-7.46811286083555	6.64501505608872e-23	2.10646977278012e-20	OTU_14	Firmicutes	Bacilli	Lactobacillales	Lactobacillaceae	Lactobacillus
	-5.6244107034052	1.08200714384197e-18	1.71498132298952e-16	OTU_18	Firmicutes	Bacilli	Lactobacillales	Lactobacillaceae	Lactobacillus
	7.88824832506564	1.16268577369517e-13	1.22857130087123e-11	OTU_29	Firmicutes	Clostridia	Clostridiales	Clostridiaceae 1	Sarcina
	-8.19992060176104	1.23564459239172e-12	9.79248339470435e-11	OTU_35	Bacteroidetes	Bacteroidia	Bacteroidales	Bacteroidales S24-7 group	Ambiguous_taxa
	-7.88610196888925	2.13182825673819e-10	1.35157911477201e-08	OTU_72	Firmicutes	Bacilli	Lactobacillales	Lactobacillaceae	Lactobacillus
	-8.85542554188174	1.25651776067851e-09	6.63860216891813e-08	OTU_160	Actinobacteria	Actinobacteria	Bifidobacteriales	Bifidobacteriaceae	Bifidobacterium
	-7.5425276517293	2.3605611283949e-08	1.06899696814455e-06	OTU_246	Bacteroidetes	Bacteroidia	Bacteroidales	Bacteroidales S24-7 group	uncultured bacterium
	-7.03362839081086	2.85475803486671e-08	1.13119787131593e-06	OTU_37	Bacteroidetes	Bacteroidia	Bacteroidales	Bacteroidales S24-7 group	Ambiguous_taxa
	-9.14439038442785	1.36462559988489e-07	4.80651461292791e-06	OTU_46	Spirochaetae	Spirochaetes	Spirochaetales	Spirochaetaceae	Treponema 2
	-9.69206182545888	1.0772790249195e-06	2.87185127100153e-05	OTU_782	Bacteroidetes	Bacteroidia	Bacteroidales	Prevotellaceae	Prevotellaceae NK3B31 group
	-4.31187134991167	9.4778700162584e-07	2.87185127100153e-05	OTU_8	Bacteroidetes	Bacteroidia	Bacteroidales	Prevotellaceae	Prevotellaceae UCG-003
	-7.37924100609534	1.08713612782392e-06	2.87185127100153e-05	OTU_162	Bacteroidetes	Bacteroidia	Bacteroidales	Bacteroidales S24-7 group	uncultured bacterium
	6.808733863997	1.59469836378596e-06	3.88861062553961e-05	OTU_1456	Firmicutes	Bacilli	Lactobacillales	Leuconostocaceae	Leuconostoc
	-3.68166983552026	3.75146652346076e-06	8.4943920566933e-05	OTU_80	Firmicutes	Clostridia	Clostridiales	Ruminococcaceae	Ruminiclostridium 6
	-8.65926844981214	5.15934448782584e-06	0.00010903414684272	OTU_134	Bacteroidetes	Bacteroidia	Bacteroidales	Bacteroidales S24-7 group	uncultured bacterium
	6.90720188021687	6.50472041950087e-06	0.000128874773311361	OTU_157	Firmicutes	Bacilli	Lactobacillales	Leuconostocaceae	Leuconostoc
	5.59157870641875	1.48763146985954e-05	0.000261988431080819	OTU_103	Firmicutes	Bacilli	Lactobacillales	Streptococcaceae	Streptococcus
	-6.45246391587894	1.43003509233336e-05	0.000261988431080819	OTU_244	Tenericutes	Mollicutes	Mollicutes RF9	uncultured bacterium	uncultured bacterium
	-3.90240493670915	2.04470692393546e-05	0.000341143207835547	OTU_122	Bacteroidetes	Bacteroidia	Bacteroidales	Prevotellaceae	Alloprevotella
	-7.53548485538971	2.18848020681717e-05	0.000346874112780522	OTU_79	Firmicutes	Clostridia	Clostridiales	Ruminococcaceae	Ruminococcaceae UCG-005
	-6.09780087516472	6.46018472913488e-05	0.000930853890516253	OTU_190	Firmicutes	Clostridia	Clostridiales	Clostridiaceae 1	Clostridium sensu stricto 1
	3.69025102769124	6.44809280019725e-05	0.000930853890516253	OTU_1540	Firmicutes	Clostridia	Clostridiales	Ruminococcaceae	Ruminococcaceae UCG-014
	-5.47967792111677	8.04267605554469e-05	0.00110849056939464	OTU_667	Firmicutes	Clostridia	Clostridiales	Ruminococcaceae	Ruminococcaceae UCG-005
	-7.2088904015404	0.000117970238746966	0.00155819023678285	OTU_156	Bacteroidetes	Bacteroidia	Bacteroidales	Prevotellaceae	Alloprevotella
	-3.66892142718207	0.000152725256158785	0.0019365562480934	OTU_147	Bacteroidetes	Bacteroidia	Bacteroidales	Rikenellaceae	Rikenellaceae RC9 gut group
	5.96275037678937	0.000233040105765619	0.00255765188548483	OTU_158	Firmicutes	Clostridia	Clostridiales	Family XIII	Family XIII UCG-001
	2.86519557513227	0.000242049074336104	0.00255765188548483	OTU_5	Bacteroidetes	Bacteroidia	Bacteroidales	Prevotellaceae	Prevotella 7
	-4.80927283122477	0.000240736562233488	0.00255765188548483	OTU_183	Firmicutes	Clostridia	Clostridiales	Lachnospiraceae	Anaerostipes
	-6.84647197358992	0.000241485454239958	0.00255765188548483	OTU_49	Bacteroidetes	Bacteroidia	Bacteroidales	Prevotellaceae	Prevotella 1
	3.63734822514935	0.000222462225002516	0.00255765188548483	OTU_100	Firmicutes	Negativicutes	Selenomonadales	Acidaminococcaceae	Acidaminococcus
	2.67817442515631	0.000294492617569637	0.00301142450869596	OTU_40	Bacteroidetes	Bacteroidia	Bacteroidales	Prevotellaceae	uncultured
	-5.69840769262068	0.000426851271636595	0.00422849540965002	OTU_671	Firmicutes	Clostridia	Clostridiales	Ruminococcaceae	Ruminococcaceae UCG-005
	-7.1831682498154	0.000507916074545427	0.00487907259487577	OTU_360	Firmicutes	Clostridia	Clostridiales	Lachnospiraceae	Ambiguous_taxa
	-6.28905639286332	0.000640035042019144	0.00596738553882555	OTU_1135	Firmicutes	Clostridia	Clostridiales	Ruminococcaceae	Faecalibacterium
	2.84618476264956	0.000672233944071892	0.00608851886487971	OTU_225	Firmicutes	Clostridia	Clostridiales	Ruminococcaceae	Ruminococcaceae UCG-014
	2.89187534307872	0.000756985031873077	0.00648552040820988	OTU_6	Firmicutes	Negativicutes	Selenomonadales	Veillonellaceae	Dialister
	-4.51585310283267	0.000738370333082039	0.00648552040820988	OTU_155	Bacteroidetes	Bacteroidia	Bacteroidales	Porphyromonadaceae	Parabacteroides
	2.40444152839733	0.000788334615326617	0.00654081581959356	OTU_25	Firmicutes	Clostridia	Clostridiales	Ruminococcaceae	Subdoligranulum
	4.34511199449068	0.000804706047205516	0.00654081581959356	OTU_20	Firmicutes	Erysipelotrichia	Erysipelotrichales	Erysipelotrichaceae	Turicibacter
	-4.58058533494837	0.000998408162635114	0.00791238468888327	OTU_149	Firmicutes	Clostridia	Clostridiales	Ruminococcaceae	[Eubacterium] coprostanoligenes group
	4.07866359565026	0.00123111221311985	0.00878910690107492	OTU_31	Bacteroidetes	Bacteroidia	Bacteroidales	Prevotellaceae	Ambiguous_taxa
	-5.38241750154882	0.00127539090678059	0.00878910690107492	OTU_254	Firmicutes	Clostridia	Clostridiales	Ruminococcaceae	Ruminococcaceae UCG-005
	3.39568850758271	0.00127212722453251	0.00878910690107492	OTU_140	Firmicutes	Clostridia	Clostridiales	Lachnospiraceae	Lachnospiraceae AC2044 group
	-2.18067764284186	0.00125911584980935	0.00878910690107492	OTU_93	Firmicutes	Clostridia	Clostridiales	Ruminococcaceae	Ruminococcus 1
	-6.10560274023622	0.00124729794759475	0.00878910690107492	OTU_172	Bacteroidetes	Bacteroidia	Bacteroidales	Prevotellaceae	Prevotellaceae NK3B31 group
	5.38245902584825	0.00127445805022365	0.00878910690107492	OTU_232	Firmicutes	Negativicutes	Selenomonadales	Veillonellaceae	Megasphaera
	5.98333806495346	0.00145168064264567	0.00979112263231228	OTU_264	Proteobacteria	Gammaproteobacteria	Pasteurellales	Pasteurellaceae	Actinobacillus
Experiment 1
faeces	9.97631411163371	1.52884712469347e-13	3.99029099544995e-11	OTU_103	Firmicutes	Bacilli	Lactobacillales	Streptococcaceae	Streptococcus
	-9.47088079736125	2.43117575737512e-10	3.17268436337453e-08	OTU_35	Bacteroidetes	Bacteroidia	Bacteroidales	Bacteroidales S24-7 group	Ambiguous_taxa
	7.83757595186223	1.83022901147829e-08	1.59229923998611e-06	OTU_179	Firmicutes	Negativicutes	Selenomonadales	Veillonellaceae	Selenomonas 3
	9.65190987038827	3.59773806914304e-08	2.34752409011583e-06	OTU_255	Bacteroidetes	Bacteroidia	Bacteroidales	Prevotellaceae	Prevotella 7
	8.80125713866263	6.50513990768691e-08	3.39568303181257e-06	OTU_1336	Firmicutes	Clostridia	Clostridiales	Lachnospiraceae	[Eubacterium] hallii group
	-5.17089539219828	4.95136559256386e-07	1.57486156002613e-05	OTU_87	Bacteroidetes	Bacteroidia	Bacteroidales	Bacteroidales S24-7 group	uncultured bacterium
	-4.91048334337642	4.04425638506702e-07	1.57486156002613e-05	OTU_8	Bacteroidetes	Bacteroidia	Bacteroidales	Prevotellaceae	Prevotellaceae UCG-003
	10.8276642937467	5.43055710353837e-07	1.57486156002613e-05	OTU_198	Firmicutes	Clostridia	Clostridiales	Lachnospiraceae	Roseburia
	9.18086051772826	4.53977374589204e-07	1.57486156002613e-05	OTU_28	Bacteroidetes	Bacteroidia	Bacteroidales	Prevotellaceae	Prevotella 7
	-6.06214081555678	7.3720122821856e-07	1.92409520565044e-05	OTU_162	Bacteroidetes	Bacteroidia	Bacteroidales	Bacteroidales S24-7 group	uncultured bacterium
	-6.22000011700371	1.81106852574156e-06	4.29717168380496e-05	OTU_33	Firmicutes	Clostridia	Clostridiales	Ruminococcaceae	[Eubacterium] coprostanoligenes group
	5.71726099430155	5.43941729305566e-06	0.000118307326123961	OTU_100	Firmicutes	Negativicutes	Selenomonadales	Acidaminococcaceae	Acidaminococcus
	-5.97264366221534	9.30111877386232e-06	0.000173399428569862	OTU_961	Firmicutes	Clostridia	Clostridiales	Lachnospiraceae	Lachnospiraceae NK4A136 group
	6.70117315186362	8.9167169870196e-06	0.000173399428569862	OTU_120	Proteobacteria	Gammaproteobacteria	Aeromonadales	Succinivibrionaceae	Succinivibrio
	-7.97569295098929	1.17104057777522e-05	0.000203131297926203	OTU_111	Firmicutes	Clostridia	Clostridiales	Lachnospiraceae	Ambiguous_taxa
	8.63237235967743	1.24524933594607e-05	0.000203131297926203	OTU_296	Firmicutes	Clostridia	Clostridiales	Lachnospiraceae	Syntrophococcus
	-7.07158146934651	1.60227889911191e-05	0.000245996936863652	OTU_183	Firmicutes	Clostridia	Clostridiales	Lachnospiraceae	Anaerostipes
	5.84831952271495	3.18680174381083e-05	0.000462086252852571	OTU_136	Firmicutes	Clostridia	Clostridiales	Ruminococcaceae	[Eubacterium] coprostanoligenes group
	4.96845967847158	3.61987022389632e-05	0.000497255857072074	OTU_1351	Firmicutes	Clostridia	Clostridiales	Ruminococcaceae	Ruminococcus 1
	-5.64174919531866	4.16679697572325e-05	0.000537828084058378	OTU_36	Firmicutes	Bacilli	Lactobacillales	Lactobacillaceae	Pediococcus
	3.73053995769118	4.32735240046971e-05	0.000537828084058378	OTU_1238	Bacteroidetes	Bacteroidia	Bacteroidales	Prevotellaceae	uncultured
	-7.10693209490436	6.02595310405886e-05	0.000692449147377576	OTU_79	Firmicutes	Clostridia	Clostridiales	Ruminococcaceae	Ruminococcaceae UCG-005
	-7.87226064049505	6.10204229489818e-05	0.000692449147377576	OTU_53	Bacteroidetes	Bacteroidia	Bacteroidales	Prevotellaceae	Alloprevotella
	-5.95897899085667	9.69881397283018e-05	0.00105474601954528	OTU_371	Firmicutes	Clostridia	Clostridiales	Ruminococcaceae	Ruminococcaceae UCG-009
	-4.01955259966727	0.00011110531198467	0.00115993945711996	OTU_186	Firmicutes	Clostridia	Clostridiales	Lachnospiraceae	Dorea
	3.89276785099536	0.000218588086728502	0.00219428810138996	OTU_31	Bacteroidetes	Bacteroidia	Bacteroidales	Prevotellaceae	Ambiguous_taxa
	-3.91628387051208	0.000447692741023078	0.00432769649655642	OTU_208	Bacteroidetes	Bacteroidia	Bacteroidales	Rikenellaceae	dgA-11 gut group
	-4.20021123448603	0.000549944219447813	0.00512626575985283	OTU_195	Firmicutes	Clostridia	Clostridiales	Christensenellaceae	Christensenellaceae R-7 group
	5.40322863663685	0.000668925877205963	0.00602033289485367	OTU_305	Firmicutes	Clostridia	Clostridiales	Ruminococcaceae	Ruminococcaceae UCG-014
	-3.14128246718702	0.000750293370851177	0.00652755232640524	OTU_114	Firmicutes	Erysipelotrichia	Erysipelotrichales	Erysipelotrichaceae	uncultured
	6.59435845745315	0.000914367637458719	0.00769838559279761	OTU_456	Firmicutes	Clostridia	Clostridiales	Ruminococcaceae	[Eubacterium] coprostanoligenes group
	4.39073368627029	0.00103671500179893	0.00845570673342255	OTU_66	Firmicutes	Negativicutes	Selenomonadales	Veillonellaceae	uncultured
	-8.10748466139952	0.00118184260124398	0.00934730057347515	OTU_70	Spirochaetae	Spirochaetes	Spirochaetales	Spirochaetaceae	Treponema 2
	3.53840922657285	0.00129653593115232	0.00995281994208104	OTU_10	Bacteroidetes	Bacteroidia	Bacteroidales	Prevotellaceae	Prevotella 7
Experiment 2
faeces	-23.7280152427276	4.51896157131604e-15	1.25175235525454e-12	OTU_898	Firmicutes	Clostridia	Clostridiales	Ruminococcaceae	Ruminococcaceae UCG-002
	-11.4176255562352	1.87124203883296e-14	2.59167022378364e-12	OTU_46	Spirochaetae	Spirochaetes	Spirochaetales	Spirochaetaceae	Treponema 2
	8.33208532780737	3.60677562230668e-11	3.33025615792983e-09	OTU_103	Firmicutes	Bacilli	Lactobacillales	Streptococcaceae	Streptococcus
	-8.27879641458241	5.64091857135648e-10	3.90633611066436e-08	OTU_35	Bacteroidetes	Bacteroidia	Bacteroidales	Bacteroidales S24-7 group	Ambiguous_taxa
	-6.62814107326464	1.24772450793075e-09	6.34608063190751e-08	OTU_79	Firmicutes	Clostridia	Clostridiales	Ruminococcaceae	Ruminococcaceae UCG-005
	-8.36929189690912	1.37460230294025e-09	6.34608063190751e-08	OTU_160	Actinobacteria	Actinobacteria	Bifidobacteriales	Bifidobacteriaceae	Bifidobacterium
	-5.22892985414088	2.58444680799294e-09	1.02270252259149e-07	OTU_18	Firmicutes	Bacilli	Lactobacillales	Lactobacillaceae	Lactobacillus
	8.33649069385157	8.82129711223705e-09	3.05437412511208e-07	OTU_71	Spirochaetae	Spirochaetes	Spirochaetales	Spirochaetaceae	Treponema 2
	-6.28420399231104	3.19428168419542e-07	9.83128918357923e-06	OTU_162	Bacteroidetes	Bacteroidia	Bacteroidales	Bacteroidales S24-7 group	uncultured bacterium
	-6.75842452247715	9.00204976723873e-07	2.49356778552513e-05	OTU_671	Firmicutes	Clostridia	Clostridiales	Ruminococcaceae	Ruminococcaceae UCG-005
	-8.07588121863984	1.39945404715866e-06	3.5240797369359e-05	OTU_244	Tenericutes	Mollicutes	Mollicutes RF9	uncultured bacterium	uncultured bacterium
	-7.18269175060748	1.80827773365891e-06	4.17410776852933e-05	OTU_49	Bacteroidetes	Bacteroidia	Bacteroidales	Prevotellaceae	Prevotella 1
	-5.93171927470715	5.8984366733985e-06	0.000123110537912856	OTU_134	Bacteroidetes	Bacteroidia	Bacteroidales	Bacteroidales S24-7 group	uncultured bacterium
	-6.12253539451336	6.22219325191331e-06	0.000123110537912856	OTU_246	Bacteroidetes	Bacteroidia	Bacteroidales	Bacteroidales S24-7 group	uncultured bacterium
	6.3337739430144	7.37492347361252e-06	0.000136190253479378	OTU_20	Firmicutes	Erysipelotrichia	Erysipelotrichales	Erysipelotrichaceae	Turicibacter
	-5.51342097762989	1.59285204860465e-05	0.000245999575849331	OTU_72	Firmicutes	Bacilli	Lactobacillales	Lactobacillaceae	Lactobacillus
	-5.59213087448721	1.43075038319538e-05	0.000245999575849331	OTU_149	Firmicutes	Clostridia	Clostridiales	Ruminococcaceae	[Eubacterium] coprostanoligenes group
	4.58229300423747	1.59855320046497e-05	0.000245999575849331	OTU_15	Firmicutes	Clostridia	Clostridiales	Clostridiaceae 1	Clostridium sensu stricto 1
	-6.53907736325518	1.80703626665546e-05	0.000263446866243981	OTU_190	Firmicutes	Clostridia	Clostridiales	Clostridiaceae 1	Clostridium sensu stricto 1
	-4.21329203224423	6.44284020453242e-05	0.00089233336832774	OTU_167	Firmicutes	Clostridia	Clostridiales	Eubacteriaceae	Anaerofustis
	5.43951793664822	6.90848426626629e-05	0.000911261972264649	OTU_232	Firmicutes	Negativicutes	Selenomonadales	Veillonellaceae	Megasphaera
	-3.47850346343815	9.81584096088547e-05	0.00123590361189331	OTU_165	Actinobacteria	Coriobacteriia	Coriobacteriales	Coriobacteriaceae	uncultured
	-4.0324417681444	0.00011799030003397	0.0014210136134526	OTU_219	Spirochaetae	Spirochaetes	Spirochaetales	Spirochaetaceae	Treponema 2
	-4.12907342389324	0.000180702077561089	0.00205474822889097	OTU_87	Bacteroidetes	Bacteroidia	Bacteroidales	Bacteroidales S24-7 group	uncultured bacterium
	2.89078015279885	0.000185446591055142	0.00205474822889097	OTU_177	Cyanobacteria	Melainabacteria	Gastranaerophilales	uncultured bacterium	uncultured bacterium
	5.99790683384297	0.000414010456266092	0.0044108037071426	OTU_28	Bacteroidetes	Bacteroidia	Bacteroidales	Prevotellaceae	Prevotella 7
	5.45823151481832	0.000498734027253863	0.0050500331380867	OTU_1336	Firmicutes	Clostridia	Clostridiales	Lachnospiraceae	[Eubacterium] hallii group
	-2.64493716289167	0.000523243125481538	0.0050500331380867	OTU_44	Bacteroidetes	Bacteroidia	Bacteroidales	Rikenellaceae	Rikenellaceae RC9 gut group
	-6.59791138076128	0.000528703830341207	0.0050500331380867	OTU_744	Firmicutes	Negativicutes	Selenomonadales	Veillonellaceae	Selenomonas
	3.30595131319976	0.000791896746843785	0.00731184662919095	OTU_100	Firmicutes	Negativicutes	Selenomonadales	Acidaminococcaceae	Acidaminococcus
	3.25766212417674	0.000885108000793109	0.00790886826515133	OTU_1238	Bacteroidetes	Bacteroidia	Bacteroidales	Prevotellaceae	uncultured
	5.49706700608504	0.00099613055327923	0.00862275510182334	OTU_340	Bacteroidetes	Bacteroidia	Bacteroidales	Prevotellaceae	Prevotellaceae UCG-004
	-2.58677390142178	0.00116439877497067	0.00977389274748109	OTU_1437	Firmicutes	Clostridia	Clostridiales	Christensenellaceae	Christensenellaceae R-7 group
	-4.27940562401844	0.00120008036339087	0.00977712531350799	OTU_667	Firmicutes	Clostridia	Clostridiales	Ruminococcaceae	Ruminococcaceae UCG-005
